# Supplementary material for: Hybrid Biomaterial Initiates Refractory Wound Healing via Inducing Transiently Heightened Inflammatory Responses
Source: Adv Sci (Weinh). 2022 May 23;9(21):2105650. doi: 10.1002/advs.202105650 (PMC9313498; doi:10.1002/advs.202105650)
Supplement: Supplementary file 2 — Supplemental Table 1 [file ADVS-9-2105650-s002.xls]

## Sheet: Figure 2
	Figure 2H
	Normalized release (%)
	0 min	10 min	20 min	40 min	60 min	120 min
	0	35.01	66.01	72.79	85.01	86.23
	0	39.23	67.01	70	86.45	88.56
	0	43.02	69.99	70.09	88.19	89.25
	Figure 2I
	Normalized release (%)
	Time	20 min	40 min	1 h	2 h	4 h	8 h	12 h	24 h	48 h
	pH 5.5	8.56	38.74	41	50.7	52.61	67.89	69.47	76	81.03
		8.56	39.21	41.94	50.75	55.05	65.83	67.58	77.16	80
		8.61	39	42.76	50.13	57.53	65.67	68.29	78.09	80.29
	pH 6.8	9.63	12.51	16.51	18.91	28	32.79	34	41.29	43.71
		10.03	12.45	15.52	18.49	26.3	28.29	32.12	43.24	44.99
		10.42	12.48	14.89	18.09	25.17	31	31.8	45.09	46.3
	pH 7.4	6.32	8.09	8.3	9.9	9.59	12.18	17.01	15.12	19.22
		5.99	7.82	8.4	10.45	10.11	12.9	15.62	16.3	19.36
		5.59	7.51	8.69	10.99	10.64	13.24	14.91	17.63	19.67

## Sheet: Figure 3
	Figure 3A
	Neutrophil migration
	Gel (n=3)	Gel+SiO2 (n=3)	Gel@fMLP (n=3)	Gel@fMLP+SiO2 (n=3)
	864	613	7184	6496
	688	997	8219	8048
	912	688	6997	7456
	Figure 3B
	Number of neutrophil cells (/area)
	Gel (n=3)	Gel+SiO2 (n=3)	Gel@fMLP (n=3)	Gel@fMLP+SiO2 (n=3)
	1.9	1.7	6.2	6.7
	1.6	1.3	6.8	7.6
	1.3	1.8	6.5	6.8
	Figure 3C
	Number of apoptotic neutrophils (%)
	Neutrophils (n=3)	SiO2 (n=3)	SiO2-FasL (n=3)
	6.8	7.4	32.1
	7.8	9.5	34.5
	9.2	6.5	35.4
	Figure 3F
	TNF-α (pg/mL)
	Control (n=3)	LPS+PBS (n=3)	LPS+active neutrophils (n=3)	LPS+neutrophils +SiO2 (n=3)	LPS+neutrophils +SiO2-FasL (n=3)
	10.4397	1307.07	1145.94	1369.05	157.8
	29.0319	1494.37	1328.42	1641.73	358.183
	31.7863	1387.64	1222.38	1435.15	256.959
	IL-6 (pg/mL)
	Control (n=3)	LPS+PBS (n=3)	LPS+active neutrophils (n=3)	LPS+neutrophils +SiO2 (n=3)	LPS+neutrophils +SiO2-FasL (n=3)
	10.8571	808.019	805.88	800.726	711.724
	71.2194	873.125	859.962	871.88	764.971
	35.6424	823.199	820.827	826.875	714.096
	IL-10 (pg/mL)
	Control (n=3)	LPS+PBS (n=3)	LPS+active neutrophils (n=3)	LPS+neutrophils +SiO2 (n=3)	LPS+neutrophils +SiO2-FasL (n=3)
	17.7969	743.727	824.603	732.006	908.995
	25.2203	821.868	899.227	808.193	986.355
	41.2392	781.234	858.594	768.341	948.066
	TGF-beta (pg/mL)
	Control (n=3)	LPS+PBS (n=3)	LPS+active neutrophils (n=3)	LPS+neutrophils +SiO2 (n=3)	LPS+neutrophils +SiO2-FasL (n=3)
	710.152	363.255	529.375	426.772	1236.2
	648.264	439.801	488.568	487.031	1161.28
	609.177	312.768	555.433	316.026	1048.9
	Figure 3G
	iNOS+ populaion (%)
	Control (n=3)	LPS+PBS (n=3)	LPS+active neutrophils (n=3)	LPS+neutrophils +SiO2 (n=3)	LPS+neutrophils +SiO2-FasL (n=3)
	3.2	87	90	97.3	4.1
	4.2	95.7	96.1	90.1	6.8
	5.3	92	89.7	94.6	8.1
	CD206+ populaion (%)
	Control (n=3)	LPS+PBS (n=3)	LPS+active neutrophils (n=3)	LPS+neutrophils +SiO2 (n=3)	LPS+neutrophils +SiO2-FasL (n=3)
	2.1	4.3	7.5	2.7	94.6
	3.2	8.7	3.9	9	83.8
	4.2	8	9.2	5.4	91.9

## Sheet: Figure 4
	Figure 4C
	BV/TV (%)
	Gel (n=6)	Gel@SiO2 (n=6)	Gel@SiO2-FasL (n=6)	Gel@fMLP (n=6)	Gel@fMLP/SiO2-FasL (n=6)
	1.3	1.933	1.793	3.486	25.625
	1.474	1.534	1.518	1.76	25.17
	1.221	1.776	1.609	1.826	28.058
	1.765	2.301	2.187	2.006	27.519
	1.163	2.159	1.826	2.205	19.999
	1.183	1.857	1.319	2.404	23.784
	Figure 4D
	BS/BV (1/mm)
	Gel (n=6)	Gel@SiO2 (n=6)	Gel@SiO2-FasL (n=6)	Gel@fMLP (n=6)	Gel@fMLP/SiO2-FasL (n=6)
	35.166	35.12	42.86	28.191	18.248
	44.447	38.632	33.262	41	16.515
	40.365	36.227	41.528	32.782	18.49
	30.637	33.763	33.339	38.099	17.716
	24.718	27.206	28.921	33.016	21.473
	38.082	34.196	27.575	25.038	18.918

## Sheet: Figure 5
	Figure 5A
	Ly-6G+ population (%)
	Time	12 h	24 h	72 h
	Gel (n=6)	19.4	22.7	1.6
		21.1	24.6	2.3
		18.1	28.7	2.3
		16.7	25.7	1.3
		17	38.7	3.7
		18	32.3	2.1
	Gel@SiO2 (n=6)	22.9	34.2	1.6
		19.5	30.9	2.3
		17.4	29.4	1.5
		21.3	35.3	3.6
		20.9	26.2	2.8
		16.5	38.3	2.7
	Gel@SiO2-FasL (n=6)	24.7	31.1	1.6
		21.3	32.7	1.1
		18.6	27.1	2.3
		16.7	26.6	2.7
		19.4	36.5	1.5
		22.8	25.2	2.2
	Gel@fMLP/SiO2 (n=6)	33.1	42.1	12.9
		27.3	40.2	11.5
		33.3	38.1	10.3
		29.7	43.4	14.8
		28	48.7	12.7
		29.7	42.7	11
	Gel@fMLP/SiO2-FasL (n=6)	38.3	46.4	3
		34.5	44.7	3.4
		29.6	49	5.1
		32.2	41.3	2.4
		28.8	43.4	4.2
		29.4	39.8	5.1
	Figure 5B
	Ly-6G+ TUNEL+ population (%)
	Gel (n=6)	Gel@SiO2 (n=6)	Gel@SiO2-FasL (n=6)	Gel@fMLP/SiO2 (n=6)	Gel@fMLP/SiO2-FasL (n=6)
	2.5	2	7.5	1.5	22.5
	1.9	2.3	5.8	2.3	23.3
	1.6	1.6	8.3	2	18.6
	1.7	1.7	6.5	1.8	18.4
	1.8	1.6	5.2	1.9	20.8
	1.4	1.5	8.2	2.4	18.8
	Figure 5C
	iNOS+ populaion (%)
	Time	2 d	4 d	6 d
	Gel (n=6)	3.9	8.3	5.1
		3.4	9.3	6.8
		2.9	7.5	5.8
		5.3	7.9	6.6
		3	8.8	4.7
		4.1	9.6	6.5
	Gel@SiO2 (n=6)	3.3	8.3	6.9
		2.4	9.1	7.9
		4.3	7.6	5.3
		3.4	7.7	6.3
		4	8.8	7.8
		3.4	11.3	6.8
	Gel@SiO2-FasL (n=6)	3.4	9.4	4.3
		4.7	7.4	3.4
		4.9	8.3	5.6
		2.9	10.5	5.9
		4.1	11	7.9
		2.7	8.2	7.1
	Gel@fMLP/SiO2 (n=6)	11.3	6.4	5.1
		10.1	8	5.6
		8.6	6.2	6.7
		12.2	7.4	7.8
		9.8	5.7	4.3
		9.4	4.9	4.4
	Gel@fMLP/SiO2-FasL (n=6)	10.9	6.3	1.9
		8.8	4.8	1.1
		11.4	5.3	1.7
		7.8	4.3	2.1
		10.2	6.4	2.3
		11	5.4	1.9
	CD206+ populaion (%)
	Time	2 d	4 d	6 d
	Gel (n=6)	2	2.1	6.4
		2.3	2.5	8.2
		4.3	4.7	5.8
		3.2	1.6	6.6
		4	2.9	5.4
		3.4	4.4	7.5
	Gel@SiO2 (n=6)	1.1	1.7	4.6
		1.2	2.1	6.7
		2.9	3.4	8
		4.1	3	3.8
		3	3.5	8.7
		4.6	2.1	6
	Gel@SiO2-FasL (n=6)	1.7	2.6	6.5
		2.3	3.7	6.1
		2.9	2.8	7.9
		1.4	2.9	6.9
		3.1	4.6	5.6
		3.4	2.7	8.2
	Gel@fMLP/SiO2 (n=6)	1.5	8.6	8.2
		3	5.7	8.7
		2.7	9.1	10.1
		5	5.7	8.8
		3.9	8.3	11.1
		4.1	6.6	7.1
	Gel@fMLP/SiO2-FasL (n=6)	1.8	13.9	19.4
		3.3	14.5	20.7
		3.2	10.6	16.4
		1.6	13	17.9
		3.9	16	14.5
		2.5	9.5	16.5
	Figure 5D
	TNF-α expression (% area)
	Gel (n=6)	Gel@SiO2 (n=6)	Gel@SiO2-FasL (n=6)	Gel@fMLP/SiO2 (n=6)	Gel@fMLP/SiO2-FasL (n=6)
	51.7	49.8	38.3	33	22.2
	53.8	50.3	36.7	43.4	28.4
	51.1	53.1	44.4	39	25
	49.4	55.2	42.7	37.5	23.7
	50.3	53.7	43.6	38.9	25.4
	40.3	43.6	53	47.8	20.7
	TGF-β expression (% area)
	Gel (n=6)	Gel@SiO2 (n=6)	Gel@SiO2-FasL (n=6)	Gel@fMLP/SiO2 (n=6)	Gel@fMLP/SiO2-FasL (n=6)
	20.7	22.9	24.6	31.8	43.5
	24.1	22.5	24.9	35.3	43.8
	26.1	27.5	26.6	36.7	43.9
	30.2	28.8	28.3	38.6	47.6
	28.4	30.4	26.4	35.9	43.1
	30.5	31.6	28.1	37.6	46.6

## Sheet: Figure 6
	Figure 6B
	Cutaneous wound healing (%)
	Time	4 d	7 d	14 d
	Gel (n=6)	23.34	38.24	55.61
		29.47	48.68	64.28
		20.52	33.56	59.67
		22.36	39.69	54.63
		24.33	35.66	52.44
		18.29	34.32	58.32
	Gel@SiO2 (n=6)	19.52	52.63	62.82
		22.51	44.33	60.3
		20.25	45.98	66.33
		19.64	35.48	58.02
		23.21	40.44	52.36
		20.87	43.51	60.34
	Gel@SiO2-FasL (n=6)	13.58	62.21	75.43
		22.86	50.99	73.49
		19.67	48.96	77.75
		22.35	52.31	72.81
		23.56	50.34	65.64
		20.98	51.56	68.35
	Gel@fMLP/SiO2 (n=6)	35.35	56.31	86.69
		20.13	69.32	89.35
		25.67	55.68	80.23
		27.81	58.78	78.64
		30.01	65.66	82.53
		32.6	60.34	77.67
	Gel@fMLP/SiO2-FasL (n=6)	25.66	70.17	93.71
		22.53	70.27	91.24
		33.33	72.34	96.56
		34.78	75.45	95.33
		28.89	77.88	92.48
		35.67	70.79	90.98
	Figure 6E
	Length of wound area (cm)
	Gel (n=6)	Gel@SiO2 (n=6)	Gel@SiO2-FasL (n=6)	Gel@fMLP/SiO2 (n=6)	Gel@fMLP/SiO2-FasL (n=6)
	1.44	1.43	1.38	1.18	1.15
	1.37	1.46	1.29	1.35	1.01
	1.48	1.36	1.22	1.29	1.18
	1.56	1.5	1.35	1.26	0.98
	1.32	1.33	1.3	1.2	1.18
	1.49	1.42	1.27	1.32	1.05
	Figure 6F
	Intensity of collagen staining (% area)
	Gel (n=6)	Gel@SiO2 (n=6)	Gel@SiO2-FasL (n=6)	Gel@fMLP/SiO2 (n=6)	Gel@fMLP/SiO2-FasL (n=6)
	27.453	23.142	26.125	24.809	48.27
	22.56	22.46	24.29	28.89	43.32
	23.87	26.36	20.22	26.54	41.25
	26.65	24.5	27.35	30.67	42.33
	24.33	25.33	22.3	29.22	44.36
	20.25	20.42	25.27	35.34	39.86

## Sheet: Figure 7
	Figure 7A
	Neutrophils in cutaneous defects (%)
	Time	1 d	3 d	5 d
	Gel (n=6)	18.6	29.1	38
		16.8	25.9	40.3
		18.7	28.2	30.5
		17.2	24.8	28.7
		15.5	31.3	32.4
		19.3	27.8	27.2
	Gel@SiO2 (n=6)	19.8	26.5	36.5
		20.2	27.6	42.6
		17.9	24.3	33.3
		16.6	25.9	31.7
		18.2	23.7	35.4
		15.6	28.8	25
	Gel@SiO2-FasL (n=6)	17.9	26	28.3
		15.7	30.2	30.3
		18.2	22.3	25.7
		17.3	26.2	27.9
		15.9	25.4	31.6
		16.4	28.6	24.3
	Gel@fMLP/SiO2 (n=6)	30.1	46.9	40.9
		29.6	50.7	45.5
		28.7	52	49.8
		33.2	43.5	35.6
		34.1	46.7	43.7
		30.5	49.6	50.3
	Gel@fMLP/SiO2-FasL (n=6)	30.3	51.5	21.1
		28.6	49.6	26.5
		30.9	48.8	19.8
		27.1	43.5	23.4
		32.7	50.9	25.6
		35.3	56.2	22.7
	Figure 7B
	Ly-6G+ population (%)
	Time	1 d	3 d	5 d
	Gel (n=6)	20.4	32.2	38.1
		16.7	37.6	39.1
		20.3	30.9	32.9
		15.7	26.5	34.6
		24.1	29	34.6
		22.5	24.8	30.8
	Gel@SiO2 (n=6)	16.1	28.1	31.5
		18.7	23.7	37
		19.2	32.9	33.3
		25	27.4	30.2
		17	26.4	41.1
		21.1	35.1	32.4
	Gel@SiO2-FasL (n=6)	20.5	29.8	29
		22.5	31.4	33.7
		16.3	30.7	28.2
		16.7	23.8	34.9
		18.4	35.4	21.8
		17.3	27.5	34
	Gel@fMLP/SiO2 (n=6)	28.3	55.1	32.2
		30.1	46.3	37.7
		29	52.2	49.1
		33.3	45.9	40.6
		31.4	51.9	41
		23.8	50	43.1
	Gel@fMLP/SiO2-FasL (n=6)	34.2	50.4	16.1
		32.1	55.5	17.2
		30.3	47.5	22.7
		23.9	49.4	17.6
		25.8	42.1	15.7
		29.4	49.6	19.6
	Figure 7C
	Annexin V+7-AAD+ Population in Ly-6G+ cells (%)
	Gel (n=6)	Gel@SiO2 (n=6)	Gel@SiO2-FasL (n=6)	Gel@fMLP/SiO2 (n=6)	Gel@fMLP/SiO2-FasL (n=6)
	6.66	6.16	10.56	10.26	31.8
	7.82	7.36	12.34	13.38	35.43
	5.43	5.88	9.66	10.28	30.02
	5.89	6.54	11.21	9.02	29.87
	7.28	7.11	12.01	11.33	32.26
	6.23	5.46	9.34	12.65	34.58
	Figure 7D
	Ly-6ChighiNOS+ cells in cutaneous defects (%)
	Time	2 d	4 d	6 d
	Gel (n=6)	3.7	11.2	19.8
		3.3	9.6	22.8
		4.5	10.3	17.6
		3.9	12.2	18.3
		4.8	8.9	17
		4.2	10.5	20.9
	Gel@SiO2 (n=6)	4.1	10.1	20.8
		4.9	12.4	22.5
		3.6	8.5	18.9
		3.8	9.6	23.4
		4.3	10.7	17.6
		5.2	8.2	19.3
	Gel@SiO2-FasL (n=6)	3.9	10	18.2
		5.5	8.2	20.3
		4.6	7.4	21.7
		3.8	11.2	19.8
		4.3	12.3	17.6
		4.9	9.6	16.4
	Gel@fMLP/SiO2 (n=6)	7.7	22.6	26.7
		5.3	20.3	28.5
		6.9	18.9	24.3
		8.4	24.6	25.6
		7.6	21.5	23.9
		6	19.8	26
	Gel@fMLP/SiO2-FasL (n=6)	8	23.9	16.6
		6.6	21.3	18.9
		6.8	20.8	14.5
		7.6	19.8	15.6
		8.2	22.5	16.2
		8	25.4	13.9
	Figure 7E
	Ly-6ClowArg-1+ cells in cutaneous defects (%)
	Time	2 d	4 d	6 d
	Gel (n=6)	6	13	16.3
		6.8	15.9	20.3
		8.7	14.2	12.5
		7.2	12.8	14.7
		5.5	11.3	16.4
		6.3	17.8	13.2
	Gel@SiO2 (n=6)	6.7	14.8	17.3
		5.2	17.6	21.6
		7.9	12.3	16.3
		6	15.9	15.7
		8.2	11.7	18.4
		5.6	14.8	15
	Gel@SiO2-FasL (n=6)	7.7	14.4	23.3
		5.7	15.2	20.3
		8.2	11.3	25.7
		6.3	13.2	27.9
		5.9	15.4	28.6
		8.4	18.6	24.3
	Gel@fMLP/SiO2 (n=6)	6.3	19	26.8
		7.6	15.7	25.5
		8.7	22	29.8
		5.2	23.5	21.6
		4.1	20.7	27.7
		8.5	18.6	25.3
	Gel@fMLP/SiO2-FasL (n=6)	6.4	19.8	41.2
		8.6	15.6	36.5
		10.9	24.8	29.8
		7.1	25.5	33.4
		5.7	23.9	35.6
		5.3	18.2	42.7
	Figure 7F
	iNOS+ population (%)
	Time	2 d	4 d	6 d
	Gel (n=6)	2	11.2	20
		3.6	10	19.6
		4	12.5	13.9
		4.3	9.1	16.5
		5	8	18.5
		3.8	11.8	21.6
	Gel@SiO2 (n=6)	3.2	12.3	14.4
		3.8	8.1	11.6
		4.7	14.5	13.4
		3.8	11.2	17.5
		3.1	9.9	13.8
		5	14.6	16.7
	Gel@SiO2-FasL (n=6)	5.6	15.9	18.3
		4.4	12.4	20.3
		4.6	16.3	17.4
		3.5	13	19.6
		4	14.4	16.8
		3.9	17.9	19.7
	Gel@fMLP/SiO2 (n=6)	3.7	29.3	20.3
		6.1	28.9	28.4
		5	36.5	25.6
		5.6	24.6	25.8
		6.9	32.7	30
		6.1	29.6	27.6
	Gel@fMLP/SiO2-FasL (n=6)	8.4	47.2	9.6
		6	34.4	11.8
		4.6	32	14
		5.8	41.2	10.6
		6.9	38	12.5
		5	36.1	20.2
	CD206+ population (%)
	Time (day)	2d	4d	6d
	Gel (n=6)	2	3.7	4.8
		2.5	3.2	6.9
		3.5	4	7.4
		3.2	3.5	7
		3	2.5	9.3
		3.8	5.4	7.9
	Gel@SiO2 (n=6)	1.6	4.1	4.8
		2	3.8	9.4
		2.1	4.5	5.9
		3.1	5.8	7.6
		3.8	2.7	9.5
		2.6	5	6.80272
	Gel@SiO2-FasL (n=6)	3.4	8.2	9.5
		5.2	5	8
		4.1	4.8	9.7
		3.9	3.8	11.8
		4.4	5.5	10.1
		4.7	4.9	12.3
	Gel@fMLP/SiO2 (n=6)	3.2	7.7	24.3
		2.6	8.1	26.4
		3	12.1	25.8
		3.9	11.4	21.7
		4.3	8.3	22.5
		4.6	11.5	20.7
	Gel@fMLP/SiO2-FasL (n=6)	6.3	23.9	52.8
		3.1	21.1	42.3
		3.7	20.3	39.1
		4.8	22.7	42.6
		3.9	18.5	34.4
		3.7	19.7	41.4
	Figure 7G
	TNF-α (pg/mL)
	Gel (n=6)	Gel@SiO2 (n=6)	Gel@SiO2-FasL (n=6)	Gel@fMLP/SiO2 (n=6)	Gel@fMLP/SiO2-FasL (n=6)
	587.81	534.56	506.23	782.44	434.26
	609.88	585.9	490.33	675.87	400.23
	567.34	567.26	480.52	790.96	410.45
	555.23	555.43	520.56	760.33	350.48
	480.54	620.87	423.43	550.2	420.3
	637.98	490.62	510.22	754.32	380.53
	IL-6 (pg/mL)
	Gel (n=6)	Gel@SiO2 (n=6)	Gel@SiO2-FasL (n=6)	Gel@fMLP/SiO2 (n=6)	Gel@fMLP/SiO2-FasL (n=6)
	3475.72	3897.56	2778.81	4342.34	2326.18
	3846.37	3665.22	2587.62	3237.38	2256.68
	4052.48	3443.36	3389.49	4833.45	1887.44
	3541.56	3588.44	3244.38	4548.88	1766.98
	3241.32	3089.87	2633.45	4236.21	2031.18
	3025.49	2967.89	2889.56	4056.72	1943.05
	TGF-β (pg/mL)
	Gel (n=6)	Gel@SiO2 (n=6)	Gel@SiO2-FasL (n=6)	Gel@fMLP/SiO2 (n=6)	Gel@fMLP/SiO2-FasL (n=6)
	90.42	94.56	96.23	148.09	200.36
	85.66	85.9	90.33	175.87	187.95
	77.34	77.26	80.52	150.96	210.45
	65.23	85.43	76.56	160.33	170.48
	80.54	90.87	83.43	160.2	222.3
	77.98	80.62	90.22	154.32	180.53
	IL-10 (pg/mL)
	Gel (n=6)	Gel@SiO2 (n=6)	Gel@SiO2-FasL (n=6)	Gel@fMLP/SiO2 (n=6)	Gel@fMLP/SiO2-FasL (n=6)
	15.9796	13.8084	15.8475	72.4297	256.978
	17.427	18.8744	10.5712	98.2195	267.11
	27.8232	25.6521	35.52	104.273	227.375
	44.2046	49.2707	57.6912	107.892	296.059
	47.8232	63.4809	36.2437	84.2734	265.203
	65.6521	47.8232	76.9674	119.168	334.612

## Sheet: Figure S2
	Figure S2B
	Zeta potential (mV)
	SiO2-NH2	SiO2-FasL
	-8.85	-22.22
	-10	-22.1
	-11.38	-24.08
	Figure S2D
	Loading percentage (%)
	0.0001	0.001	0.005	0.01	0.1
	8.80461	20.1248	30.7899	13.3618	13.1538
	10.6015	23.1795	48.5152	25.5154	23.1795
	7.36713	21.742	41.8668	20.1248	17.2499

## Sheet: Figure S6
	Figure S6A
	Fasting blood glucose (mmol/L)
	Vehicle	STZ
	6.7	19.4
	8.5	16.5
	9.2	19.9
	8.2	24.1
	7.6	25.2
	6.8	14.7
	Figure S6D
	Neutrophils in cutaneous defects (%)
	Time	12 h	24 h	72 h	120 h
	WT	26.8	45.9	38.3	18.1
		30.5	48.5	33.5	22.3
		25.3	49.7	29.6	16.4
		23.2	40.3	36.3	20.2
		27.3	41.2	35.6	21.7
		26.1	43.2	40.9	19.3
	T1D	20.1	30.9	34.5	39.3
		16.4	28.8	36.5	37.8
		18.6	26.5	35.4	36.4
		23.8	27.3	33.9	36.4
		24.6	25.9	30.2	38.8
		22.2	31.2	32.7	35.2
	Figure S6E
	Ly-6G+ population (%)
	Time	12 h	24 h	72 h	120 h
	WT	28.9	43.4	34	17.6
		26.3	47.3	32	14.3
		24.3	49.4	38.9	22.2
		22.7	42.5	36.7	23
		25.8	45.3	27.2	21.4
		21.2	40.1	28.9	18
	T1D	17.6	26.6	31.6	29.7
		19.3	28	27.9	39.6
		20.7	22	37.1	34.3
		18	25.8	33.1	37.6
		20.2	21.1	30.8	40.5
		18.6	17	32.5	37.2
	Figure S6F
	Ly-6ChighiNOS+ cells in cutaneous defects (%)
	Time	2 d	4 d	6 d
	WT	8.08	29.2	19.8
		7.7	33.3	23.2
		6.6	27.5	17.9
		8.9	26.3	20.25
		7.9	30.7	18.7
		6.3	28.3	17.6
	T1D	5.78	17.8	23.6
		5.8	13.4	27.7
		4.2	19.6	22
		6.3	15.8	26.5
		5.1	20.5	25.4
		4.5	18.6	20.2
	Figure S6G
	Ly-6ClowArg-1+ cells in cutaneous defects (%)
	Time	2 d	4 d	6 d
	WT	8.56	20.4	30.4
		7.3	22.3	35.7
		6.8	23.5	32.4
		7.9	19.6	33.6
		7.1	18.7	28.9
		9.6	17.5	29.7
	T1D	5.21	13	24.3
		6.8	15.6	26.8
		5.6	14.5	27.3
		7.3	12.2	20.9
		4.9	13.8	21.5
		6.1	14.2	22.3
	Figure S6H
	iNOS+ population (%)
	Time	2 d	4 d	6 d
	WT	8.6	18.3	10.2
		9	25.8	12.4
		9.89	23.6	8.9
		14.79	27.5	8.2
		13.89	19.4	11.1
		10.8	22.7	9
	T1D	4.8	16.3	16.7
		7.8	12.1	22.1
		7.7	13.3	21
		7.9	16.8	22.7
		9.7	12.4	20.1
		8.4	20	17.5
	CD206+ population (%)
	Time	2 d	4 d	6 d
	WT	5.4	14.2	34.1
		9	17.4	28.1
		9.8	17.2	30.5
		11.5	14.6	29.2
		7.4	13.5	31.5
		9.7	16.4	26.5
	T1D	5.6	9.9	18.1
		8.6	10	21.7
		7.1	13.3	22
		5.8	11.4	18
		6.7	12.9	21.8
		4.2	10.2	20.6
